# Supplementary material for: Role of Palliative Care in Onco-Hematology Retrospective Observational Cohort Study in Deceased In-Hospital Patients with SACT at the End of Life: Experience with Real-World Data from a Cancer Monographic Institution
Source: Cancers (Basel). 2025 Oct 28;17(21):3467. doi: 10.3390/cancers17213467 (PMC12608604; doi:10.3390/cancers17213467)
Supplement: Supplementary file 1 [file cancers-17-03467-s001.zip]

Archive with 1 entries (1 files):
- cancers-3880864-supplementary.pdf
